# Supplementary material for: Real-World Outcomes of Treatment Approaches and the Impact of Systemic Inflammation Markers on Survival in Patients with Locally Advanced and Metastatic Laryngeal Cancer
Source: J Clin Med. 2025 Dec 17;14(24):8924. doi: 10.3390/jcm14248924 (PMC12734149; doi:10.3390/jcm14248924)
Supplement: Supplementary file 1 [file jcm-14-08924-s001.zip]

Archive with 1 entries (1 files):
- jcm-4006741-supplementary.pdf
